# Supplementary material for: Obligate sexual reproduction of a homothallic fungus closely related to the Cryptococcus pathogenic species complex
Source: eLife. 2022 Jun 17;11:e79114. doi: 10.7554/eLife.79114 (PMC9296135; doi:10.7554/eLife.79114)
Supplement: Figure 1—figure supplement 1—source data 1. [file elife-79114-fig1-figsupp1-data1.zip]

Archive with 3 entries (3 files):
- FD_CHEF_LargerChromosomes.jpg
- FD_CHEF_SmallerChromosomes.jpg
- Figure_1-figure_supplement_1-source_data_1.pdf
