# Supplementary material for: Obligate sexual reproduction of a homothallic fungus closely related to the Cryptococcus pathogenic species complex
Source: eLife. 2022 Jun 17;11:e79114. doi: 10.7554/eLife.79114 (PMC9296135; doi:10.7554/eLife.79114)
Supplement: Figure 4—source data 1. [file elife-79114-fig4-data1.zip]

Archive with 13 entries (13 files):
- CnSTE6del_HPHmarkerPCR.jpg
- CnSTE6del_spanningPCR.jpg
- CnSTE6del_STE6genePCR.jpg
- Figure4–source data_1.pdf
- MFalpha_Cdep_PCRs_01.jpg
- MFalpha_Cdep_PCRs_02.jpg
- CnSTE3del_3junction.jpg
- CnSTE3del_5junction.jpg
- CnSTE3del_HPHmarkerPCR.jpg
- CnSTE3del_spanningPCR.jpg
- CnSTE3del_STE3genePCR.jpg
- CnSTE6del_3junction.jpg
- CnSTE6del_5junction.jpg
