# Supplementary material for: Obligate sexual reproduction of a homothallic fungus closely related to the Cryptococcus pathogenic species complex
Source: eLife. 2022 Jun 17;11:e79114. doi: 10.7554/eLife.79114 (PMC9296135; doi:10.7554/eLife.79114)
Supplement: Figure 5—figure supplement 1—source data 1. [file elife-79114-fig5-figsupp1-data1.zip]

Archive with 3 entries (3 files):
- Figure5–figure_supplement_1-source data_1.pdf
- 12.23.2020_mfalpha_ste3_dmc1_mutants_all_jxns.jpg
- ectopic_NAT_transformants.jpg
