# Supplementary material for: Obligate sexual reproduction of a homothallic fungus closely related to the Cryptococcus pathogenic species complex
Source: eLife. 2022 Jun 17;11:e79114. doi: 10.7554/eLife.79114 (PMC9296135; doi:10.7554/eLife.79114)
Supplement: Figure 7—source data 1. [file elife-79114-fig7-data1.zip]

Archive with 6 entries (6 files):
- Figure7-source data1.pdf
- 2.5.19_CAN1_PCRs.jpg
- 2.5.19_FUR1_PCRs.jpg
- 2.6.19_FUR1_PCRs.jpg
- 3.6.2020_can1-2_PCRs.jpg
- 3.30.18_7855_624_can1-3_and_7855_635_fur1-2_digests.jpg
